# Supplementary material for: Stromal protein CCN family contributes to the poor prognosis in lower-grade gioma by modulating immunity, matrix, stemness, and metabolism
Source: Front Mol Biosci. 2022 Dec 16;9:1027236. doi: 10.3389/fmolb.2022.1027236 (PMC9800986; doi:10.3389/fmolb.2022.1027236)
Supplement: Supplementary file 1 [file Table2.XLSX]

## Sheet: 工作表1
Supplement Table 3. Expression difference of CCN-related promoters in LGG vs cerebral cortex.
gene	conMean	treatMean	logFC	pValue
VDR	0.136114	0.132574	-0.0380165	2.15217e-18
BCL3	3.72314	2.10404	-0.823354	6.69684e-34
SRF	5.68979	9.12387	0.68127	1.19118e-88
NR4A1	19.6772	5.1124	-1.94445	9.71976e-59
MAFF	3.90113	2.47468	-0.656652	1.75369e-09
EGR1	10.5287	54.1336	2.3622	2.30255e-38
EGR2	0.906218	5.76884	2.67035	6.49663e-52
KLF4	3.37032	2.90581	-0.213943	0.0299486
KLF5	0.723237	0.484535	-0.577869	3.74017e-30
MYH11	4.56188	1.02685	-2.1514	3.45935e-62
HOXB7	0.0356206	0.759797	4.41483	4.59948e-67
POU5F1	0.287752	0.15006	-0.939284	6.20605e-39
SOX17	0.738885	1.11016	0.587342	1.29145e-18
RING1	12.7083	33.3744	1.39297	7.88146e-98
MEF2B	0.617408	0.331915	-0.895411	2.48052e-37
CDK9	17.5927	20.5267	0.222523	3.5667e-05
PRDM1	0.510695	1.12891	1.14439	2.29122e-54
