# Supplementary material for: Stromal protein CCN family contributes to the poor prognosis in lower-grade gioma by modulating immunity, matrix, stemness, and metabolism
Source: Front Mol Biosci. 2022 Dec 16;9:1027236. doi: 10.3389/fmolb.2022.1027236 (PMC9800986; doi:10.3389/fmolb.2022.1027236)
Supplement: Supplementary file 2 [file Table3.XLSX]

## Sheet: 工作表1
Supplement Table 5. Expression difference of CCN-related integrins in LGG vs cerebral cortex.
gene	conMean	treatMean	logFC	pValue
ITGA1	1.11065	1.06789	-0.0566349	0.170849
ITGA2	0.50805	1.5428	1.60251	1.67e-47
ITGA2B	2.11372	0.437177	-2.27349	1.07e-87
ITGA3	5.05558	3.72413	-0.440973	1.78e-40
ITGA4	0.293994	0.475907	0.69489	0.00760836
ITGA5	2.77285	2.82416	0.0264518	0.00287557
ITGA6	3.62262	9.43224	1.38057	6.87e-75
ITGA7	15.0061	11.9066	-0.333781	7.89e-21
ITGA8	0.748972	0.634157	-0.240071	4.16e-15
ITGA9	1.04444	1.24753	0.256337	0.0897232
ITGA10	1.63808	0.856404	-0.935642	2.29e-39
ITGA11	0.370538	0.514974	0.474879	1.78e-07
ITGAV	5.43716	24.0672	2.14615	4e-96
ITGAE	8.822	2.27875	-1.95286	5.16e-97
ITGAX	2.28118	3.82563	0.745914	2.63e-17
ITGAM	1.01474	2.95228	1.54072	1.82e-50
ITGAL	0.525739	1.43158	1.44519	1.02e-37
ITGAD	0.0526637	0.0507204	-0.0542437	7.26e-06
ITGB1	8.8236	11.0984	0.330913	1e-11
ITGB2	2.34226	10.1915	2.12139	1.5e-66
ITGB3	0.272434	0.243735	-0.16059	0.00221069
ITGB4	9.4395	12.7416	0.432766	0.0254571
ITGB5	5.79588	9.26374	0.676567	2.72e-17
ITGB6	0.232163	0.132046	-0.814096	3.35e-06
ITGB7	0.400337	0.159319	-1.3293	5.29e-55
ITGB8	3.05104	10.6301	1.80078	8.88e-80
HSPG2	1.73041	1.97771	0.192719	0.0318657
