# Supplementary material for: Stromal protein CCN family contributes to the poor prognosis in lower-grade gioma by modulating immunity, matrix, stemness, and metabolism
Source: Front Mol Biosci. 2022 Dec 16;9:1027236. doi: 10.3389/fmolb.2022.1027236 (PMC9800986; doi:10.3389/fmolb.2022.1027236)
Supplement: Supplementary file 7 [file Table1.XLSX]

## Sheet: Supplement Table 1
Supplement Table 1. The gene sets of the biological process surveyed.
Seven metabolic super pathways surveyed
https://doi.org/10.1016/j.celrep.2018.03.077
Amino acid	SLC3A2	GOT1	GOT2	ACAD8	ACADSB	NDUFAB1	ASPA	AGXT2	GPT	ARG2	ARG1	ASL	ASNS	ASS1	SAT1	TAT	BCAT2	BCAT1	BCKDK	BHMT	BBOX1	CBS	CNDP2	CTH	CPS1	CRYM	CSAD	CDO1	HIBADH	ALDH7A1	AMD1	HDC	ODC1	DDC	ALDH9A1	GLUD1	GLUD2	QDPR	SLC25A10	DLD	DBH	SHFM1	FAH	IL4I1	FOLH1	FTCD	GAMT	GATM	GCDH
Carbohydrate	PPP2R1A	PPP2R1B	PGD	PGLS	AAAS	GOT1	GOT2	AKR1A1	AKR1B1	ALDOA	ALDOB	ALDOC	AMY2B	AMY2A	AMY1A	NAGLU	ARSB	B3GAT1	B3GAT2	B3GAT3	B3GNT1	B3GNT2	B3GNT3	B4GALT1	B4GALT2	B4GALT3	B4GALT4	B4GALT5	B4GALT6	B4GALT7	GLB1	GUSB	CALM1	CD44	SLC25A12	SLC25A13	CRYL1	DERA	ALDH1A1	SORD	SLC25A10	SLC26A2	ENO1	ENO3	ENO2	EXT1	EXT2	FBP1	FBP2
Energy	PPP2R1A	PPP2R1B	ADRA2A	PRKAA2	PRKAB2	PRKAG2	ACLY	CHRM3	SLC25A4	SLC25A5	SLC25A6	ADIPOQ	ARL2	CACNA1A	CACNA1E	CACNB2	CACNB3	ACACB	ADCY1	ADCY2	ADCY3	ADCY4	ADCY5	ADCY6	ADCY7	ADCY8	ADCY9	PFKFB1	FASN	GNA11	GNA14	GNA15	GNAS	GNB1	GNB2	GNB3	GNB4	GNGT1	GNG3	GNG4	GNG5	GNG7	GNG8	GNG10	GNG11	GNG12	GNG13	GNGT2	GNAI1
lipid	HSD3B1	HSD3B2	AP2A1	AP2A2	AP2B1	AP2M1	A2M	AP2S1	PRKAA2	PRKAB2	PRKAG2	ABCB11	ABCA1	ABCG5	ABCG8	DBI	ACADL	ACADM	ACADS	ACADVL	ACHE	ACLY	SCD	NDUFAB1	AGPS	PLIN2	FDXR	FDX1	GLA	AHR	AKR1C1	AKR1C2	AKR1C3	AKR1C4	AKR1D1	ALB	AKR1B1	ABCD1	AMACR	AGT	ANGPTL3	ANGPTL4	APOA1	APOA2	APOA4	APOB	APOC1	APOC2	APOC3
Nucleotide	NT5E	ADA	ADK	AGXT2	AMPD1	AMPD2	AMPD3	APRT	UPB1	CAT	CDA	DCK	DCTD	DGUOK	DPYD	DPYS	ENTPD1	ENTPD2	ENTPD3	ENTPD4	ENTPD5	ENTPD6	GLRX	GMPR	GMPR2	GPX1	GMPS	GDA	HPRT1	IMPDH1	IMPDH2	AK1	AK2	AK5	CMPK1	GUK1	TK2	DTYMK	NME1	NME2	NME4	NUDT5	PNP	PPAT	GART	PFAS	PAICS	ADSL	ATIC
TCA cycle	ACO2	NDUFAB1	ATP5G1	ATP5G2	ATP5G3	ATP5A1	ATP5B	ATP5D	ATP5E	ATP5F1	ATP5C1	ATP5I	ATP5J2	ATP5L	ATP5O	ATP5H	ATP5J	ATP5S	BSG	SDHC	NDUFAF1	CS	COX7A2L	COX5A	COX5B	COX6A1	COX6B1	COX6C	COX7B	COX7C	COX8A	COX11	COX4I1	CYC1	CYCS	SDHA	SDHB	SDHD	DLD	ETFA	ETFB	FH	IDH3A	IDH3B	IDH3G	IDH2	LDHA	LDHB	LDHC
Vitamin cofactor	NT5E	ABCD+A4:A84ABCD4	AOX1	AKR1B10	AKR1C1	AKR1C3	AKR1C4	APOA1	APOA2	APOA4	APOB	APOC2	APOC3	APOE	APOM	HLCS	BST1	BTD	MTHFD1	CD38	CTRC	ACACB	CLPS	CYP24A1	CYP27B1	CYP8B1	CTRB1	CYB5A	SLC25A19	DHFR	FASN	SLC19A1	FOLR2	ALDH1L1	MTHFS	SLC25A16	GPHN	SHMT1	SHMT2	GPC1	GPC3	GPC4	GPC5	GPC6	GSTO1	SLC2A1	SLC2A3	GIF	LDLR
Stemness related indicators
https://doi.org/10.1016/j.ccell.2020.04.001
glioma stem cell	CD44	CD24	CD133	L1CAM	PDGFRA	EGFR	SOX2	OCT4	BRN2	OLIG2	ID1	NES
https://doi.org/10.1016/j.cell.2018.03.034
EMT	ESRP2	CNOT1	MYO5B	CDS1	CDH1	IRF6	SPINT1	ERBB3	CGN	CLDN4	PRSS8	AP1G1	OCLN	MARVELD2	MAP7	HOOK1	MARVELD3	GBHL2	ESRP1	GALNT3	CTNND1	ATP8B1	F11R	GPR56
MET	ZEB2	CNRIP1	ANGPTL2	SYT11	NAP1L3	SPOCK1	CDH2	SULF1	ITGA11	INHBA	FAP	VCAN	POSTN	COL5A2	COL1A1	THBS2	LOXL2	FN1	PCOLCE	OLFML2B	GPC6	HTRA1	CMTM3	LRRC15	ADAMTS12	ADAM12	COL10A1	DACT1	COL6A1	NID2	ANTXR1	SPARC	ADAMTS2	COL5A1	COL5A2	COL3A1	COL6A3	FBN1	COL8A1	PDGFRB	COL6A2	MMP2	FSTL1	PMP22	MSRB3	CALD1	AXL	AEBP1	GYPC
DDR genes to specific DNA damage repair pathways
https://doi.org/10.1016/j.celrep.2018.03.076
Base Excision Repair (BER)	PARP1	POLB	APEX1	APEX2	FEN1	TDG	TDP1	UNG
Nucleotide Excision Repair (NER)	CUL5	ERCC1	ERCC2	ERCC4	ERCC5	ERCC6	POLE	POLE3	XPA	XPC
Mismatch Repair (MMR)	EXO1	MLH1	MLH3	MSH2	MSH3	MSH6	PMS1	PMS2
Fanconi Anemia (FA)	FANCA	FANCB	FANCC	FANCD2	FANCI	FANCL	FANCM	UBE2T
Homologous Recomination (HR)	MRE11A	NBN	RAD50	TP53BP1	XRCC2	XRCC3	BARD1	BLM	BRCA1	BRCA2	BRIP1	EME1	GEN1	MUS81	PALB2	RAD51	RAD52	RBBP8	SHFM1	SLX1A	TOP3A
Non-homologous End Joining (NHEJ)	LIG4	NHEJ1	POLL	POLM	PRKDC	XRCC4	XRCC5	XRCC6
Direct Repair (DR)	ALKBH2	ALKBH3	MGMT
Translesion Synthesis (TLS)	POLN	POLQ	REV1	REV3L	SHPRH
Damage Sensor (DS).	ATM	ATR	ATRIP	CHEK1	CHEK2	MDC1	RNMT	TOPBP1	TREX1
Oncogenic Signaling Pathways
https://doi.org/10.1016/j.cell.2018.03.035
Cell Cycle	CDKN1A	CDKN1B	CDKN2A	CDKN2B	CDKN2C	CCND1	CCND2	CCND3	CCNE1	CDK2	CDK4	CDK6	RB1	E2F1	E2F3
HIPPO	STK4	STK3	SAV1	LATS1	LATS2	MOB1A	MOB1B	YAP1	WWTR1	TEAD1	TEAD2	TEAD3	TEAD4	PTPN14	NF2	WWC1	TAOK1	TAOK2	TAOK3	CRB1	CRB2	CRB3	LLGL1	LLGL2	HMCN1	SCRIB	HIPK2	FAT1	FAT2	FAT3	FAT4	DCHS1	DCHS2	CSNK1E	CSNK1D	AJUBA	LIMD1	WTIP
MYC	MAX	MGA	MLX	MLXIP	MLXIPL	MNT	MXD1	MXD3	MXD4	MXI1	MYC	MYCL	MYCN
NOTCH	ARRDC1	CNTN6	CREBBP	EP300	HES1	HES2	HES3	HES4	HES5	HEY1	HEY2	HEYL	KAT2B	KDM5A	NOTCH1	NOTCH2	NOTCH3	NOTCH4	NOV	NRARP	PSEN2	LFNG	ITCH	NCSTN	SPEN	JAG1	APH1A	FBXW7	FHL1	THBS2	HDAC2	MFAP2	CUL1	RFNG	NCOR1	NCOR2	MFAP5	HDAC1	NUMB	JAG2	MAML3	MFNG	CIR1	CNTN1	MAML1	MAML2	NUMBL	PSEN1	PSENEN
NRF2	EIF4EBP1	AKT1	AKT2	AKT3	AKT1S1	DEPDC5	DEPTOR	INPP4B	MAPKAP1	MLST8	MTOR	NPRL2	NPRL3	PDK1	PIK3CA	PIK3CB	PIK3R1	PIK3R2	PIK3R3	PPP2R1A	PTEN	RHEB	RICTOR	RPTOR	RPS6	RPS6KB1	STK11	TSC1	TSC2
PI3K	PIK3CA	PTEN	AKTs	MTOR
RTK/RAS	ABL1	EGFR	ERBB2	ERBB3	ERBB4	PDGFRA	PDGFRB	MET	FGFR1	FGFR2	FGFR3	FGFR4	FLT3	ALK	RET	ROS1	KIT	IGF1R	NTRK1	NTRK2	NTRK3	SOS1	GRB2	PTPN11	KRAS	HRAS	NRAS	RIT1	ARAF	BRAF	RAF1	RAC1	MAP2K1	MAP2K2	MAPK1	NF1	RASA1	CBL	ERRFI1	CBLB	CBLC	INSR	INSRR	IRS1	SOS2	SHC1	SHC2	SHC3	SHC4
TGFβ	SMADs	TGFBR1/2	ACVR2A/B
TP53	TP53	MDM2	MDM4	ATM	CHEK2	RPS6KA3
WNT	CHD8	LEF1	LGR4	LGR5	LRP5	LRP6	LZTR1	NDP	PORCN	RSPO1	SFRP1	SFRP2	SFRP4	SFRP5	SOST	TCF7L1	TLE1	TLE2	TLE3	TLE4	WIF1	ZNRF3	CTNNB1	DVL1	DVL2	DVL3	FRAT1	FRAT2	FZD1	FZD10	FZD2	FZD3	FZD4	FZD5	FZD6	FZD7	FZD8	FZD9	WNT1	WNT10A	WNT10B	WNT11	WNT16	WNT2	WNT3A	WNT4	WNT5A	WNT5B	WNT6
TGF-Beta	TGFBR1	TGFBR2	ACVR2A	ACVR1B	SMAD2	SMAD3	SMAD4
Core ECM-Structure and ECM-Modification gene
http://matrisome.org/
ECM Glycoproteins	ABI3BP	ADIPOQ	AEBP1	AGRN	AMBN	AMELX	AMELY	BGLAP	BMPER	BSPH1	CDCP2	CILP	CILP2	COCH	COLQ	COMP	CRELD1	CRELD2	CRIM1	CRISPLD1	CRISPLD2	CTGF	CTHRC1	CYR61	DDX26B	DMBT1	DMP1	DPT	DSPP	ECM1	ECM2	EDIL3	EFEMP1	EFEMP2	EGFLAM	ELN	ELSPBP1	EMID1	EMILIN1	EMILIN2	EMILIN3	EYS	FBLN1	FBLN2	FBLN5	FBLN7	FBN1	FBN2	FBN3
Collagens	COL10A1	COL11A1	COL11A2	COL12A1	COL13A1	COL14A1	COL15A1	COL16A1	COL17A1	COL18A1	COL19A1	COL1A1	COL1A2	COL20A1	COL21A1	COL22A1	COL23A1	COL24A1	COL25A1	COL26A1	COL27A1	COL28A1	COL2A1	COL3A1	COL4A1	COL4A2	COL4A3	COL4A4	COL4A5	COL4A6	COL5A1	COL5A2	COL5A3	COL6A1	COL6A2	COL6A3	COL6A5	COL6A6	COL7A1	COL8A1	COL8A2	COL9A1	COL9A2	COL9A3
Proteoglycans	ACAN	ASPN	BCAN	BGN	CHAD	CHADL	DCN	EPYC	ESM1	FMOD	HAPLN1	HAPLN2	HAPLN3	HAPLN4	HSPG2	IMPG1	IMPG2	KERA	LUM	NCAN	NYX	OGN	OMD	OPTC	PODN	PODNL1	PRELP	PRG2	PRG3	PRG4	SPOCK1	SPOCK2	SPOCK3	SRGN	VCAN
ECM-affiliated Proteins	ANXA1	ANXA10	ANXA11	ANXA13	ANXA2	ANXA3	ANXA4	ANXA5	ANXA6	ANXA7	ANXA8	ANXA8L1	ANXA9	C1QA	C1QB	C1QC	C1QL1	C1QL2	C1QL3	C1QL4	C1QTNF1	C1QTNF2	C1QTNF3	C1QTNF4	C1QTNF5	C1QTNF6	C1QTNF7	C1QTNF8	C1QTNF9	CD209	CLC	CLEC10A	CLEC11A	CLEC12A	CLEC12B	CLEC14A	CLEC17A	CLEC18A	CLEC18B	CLEC18C	CLEC19A	CLEC1A	CLEC1B	CLEC2A	CLEC2B	CLEC2D	CLEC2L	CLEC3A	CLEC3B
ECM Regulators	A2M	A2ML1	ADAM10	ADAM11	ADAM12	ADAM15	ADAM17	ADAM18	ADAM19	ADAM2	ADAM20	ADAM21	ADAM22	ADAM23	ADAM28	ADAM29	ADAM30	ADAM32	ADAM33	ADAM7	ADAM8	ADAM9	ADAMDEC1	ADAMTS1	ADAMTS10	ADAMTS12	ADAMTS13	ADAMTS14	ADAMTS15	ADAMTS16	ADAMTS17	ADAMTS18	ADAMTS19	ADAMTS2	ADAMTS20	ADAMTS3	ADAMTS4	ADAMTS5	ADAMTS6	ADAMTS7	ADAMTS8	ADAMTS9	ADAMTSL1	ADAMTSL2	ADAMTSL3	ADAMTSL4	ADAMTSL5	AGT	AMBP
Secreted Factors	AMH	ANGPT1	ANGPT2	ANGPT4	ANGPTL1	ANGPTL2	ANGPTL3	ANGPTL4	ANGPTL5	ANGPTL6	ANGPTL7	AREG	ARTN	BDNF	BMP10	BMP15	BMP2	BMP3	BMP4	BMP5	BMP6	BMP7	BMP8A	BMP8B	BRINP2	BRINP3	BTC	C1QTNF9B	CBLN1	CBLN2	CBLN3	CBLN4	CCBE1	CCL1	CCL11	CCL13	CCL14	CCL15	CCL16	CCL17	CCL18	CCL19	CCL2	CCL20	CCL21	CCL22	CCL23	CCL24	CCL25
TME Related Core Signaling Pathways
https://doi.org/10.1038/nature25501
https://www.rndsystems.com/cn/pathways/t-cell-co-signaling-pathway-lig-recept-interactions
APC_co_inhibition	C10orf54	CD274	LGALS9	PDCD1LG2	PVRL3
APC_co_stimulation	CD40	CD58	CD70	ICOSLG	SLAMF1	TNFSF14	TNFSF15	TNFSF18	TNFSF4	TNFSF8	TNFSF9
HLA	HLA-E	HLA-DPB2	HLA-C	HLA-J	HLA-DQB1	HLA-DQB2	HLA-DQA2	HLA-DQA1	HLA-A	HLA-DMA	HLA-DOB	HLA-DRB1	HLA-H	HLA-B	HLA-DRB5	HLA-DOA	HLA-DPB1	HLA-DRA	HLA-DRB6	HLA-L	HLA-F	HLA-G	HLA-DMB	HLA-DPA1
MHC_class_I	B2M	HLA-A	TAP1
Antigen processing machinery	B2M	HLA-A	HLA-B	HLA-C	TAP1	TAP2
T_cell_co-inhibition	BTLA	C10orf54	CD160	CD244	CD274	CTLA4	HAVCR2	LAG3	LAIR1	TIGIT
T_cell_co-stimulation	CD2	CD226	CD27	CD28	CD40LG	ICOS	SLAMF1	TNFRSF18	TNFRSF25	TNFRSF4	TNFRSF8	TNFRSF9	TNFSF14
Check-point	IDO1	LAG3	CTLA4	TNFRSF9	ICOS	CD80	PDCD1LG2	TIGIT	CD70	TNFSF9	ICOSLG	KIR3DL1	CD86	PDCD1	LAIR1	TNFRSF8	TNFSF15	TNFRSF14	IDO2	CD276	CD40	TNFRSF4	TNFSF14	HHLA2	CD244	CD274	HAVCR2	CD27	BTLA	LGALS9	TMIGD2	CD28	CD48	TNFRSF25	CD40LG	ADORA2A	VTCN1	CD160	CD44	TNFSF18	TNFRSF18	BTNL2	C10orf54	CD200R1	TNFSF4	CD200	NRP1
CD8 T effector	CD8A	CXCL10	CXCL9	GZMA	GZMB	IFNG	PRF1	TBX21
Cytolytic_activity	PRF1	GZMA
CCR	CCL16	TPO	TGFBR2	CXCL2	CCL14	TGFBR3	IL11RA	CCL11	IL4I1	IL33	CXCL12	CXCL10	BMPER	BMP8A	CXCL11	IL21R	IL17B	TNFRSF9	ILF2	CX3CR1	CCR8	TNFSF12	CSF3	TNFSF4	BMP3	CX3CL1	BMP5	CXCR2	TNFRSF10D	BMP2	CXCL14	CCL28	CXCL3	BMP6	CCL21	CXCL9	CCL23	IL6	TNFRSF18	IL17RD	IL17D	IL27	CCL7	IL1R1	CXCR4	CXCR2P1	TGFB1I1	IFNGR1	IL9R
Type_I_IFN_Reponse	DDX4	IFIT1	IFIT2	IFIT3	IRF7	ISG20	MX1	MX2	RSAD2	TNFSF10
Type_II_IFN_Reponse	GPR146	SELP	AHR
Parainflammation	CXCL10	PLAT	CCND1	LGMN	PLAUR	AIM2	MMP7	ICAM1	MX2	CXCL9	ANXA1	TLR2	PLA2G2D	ITGA2	MX1	HMOX1	CD276	TIRAP	IL33	PTGES	TNFRSF12A	SCARB1	CD14	BLNK	IFIT3	RETNLB	IFIT2	ISG15	OAS2	REL	OAS3	CD44	PPARG	BST2	OAS1	NOX1	PLA2G2A	IFIT1	IFITM3	IL1RN
Inflammation-promoting	CCL5	CD19	CD8B	CXCL10	CXCL13	CXCL9	GNLY	GZMB	IFNG	IL12A	IL12B	IRF1	PRF1	STAT1	TBX21
Angiogenesis	CDH5	SOX17	SOX18	TEK
FGFR3-related genees	FGFR3	TP63	WNT7B
Pan-F-TBRS	ACTA2	ACTG2	ADAM12	ADAM19	CNN1	COL4A1	CTGF	CTPS1	AM101B	FSTL3	HSPB1	IGFBP3	PXDC1	SEMA7A	SH3PXD2A	TAGLN	TGFBI	TNS1	TPM1
EMT 1	CLDN3	CLDN7	CLDN4	CDH1	VIM	TWIST1	ZEB1	ZEB2
EMT2	AXL	FAP	LOXL2	ROR2	TAGLN	TWIST2	WNT5A
EMT3	FOXF1	GATA6	SOX9	TWIST1	ZEB1	ZEB2
Immunogenic death
http://www.autophagy.lu/	http://zhounan.org/ferrdb/		PMID：33462123
Autophagy	AMBRA1	APOL1	ARNT	ARSA	ARSB	ATF4	ATF6	ATG10	ATG12	ATG16L1	ATG16L2	ATG2A	ATG2B	ATG3	ATG4A	ATG4B	ATG4C	ATG4D	ATG5	ATG7	ATG9A	ATG9B	ATIC	BAG1	BAG3	BAK1	BAX	BCL2	BCL2L1	BECN1	BID	BIRC5	BIRC6	BNIP1	BNIP3	BNIP3L	C12orf44	C17orf88	CALCOCO2	CAMKK2	CANX	CAPN1	CAPN10	CAPN2	CAPNS1	CASP1	CASP3	CASP4	CASP8
Ferroptosis	ACSL4	AKR1C1	AKR1C2	AKR1C3	ALOX15	ALOX5	ALOX12	ATP5MC3	CARS1	CBS	CD44	CHAC1	CISD1	CS	DPP4	FANCD2	GCLC	GCLM	GLS2	GPX4	GSS	HMGCR	HSPB1	CRYAB	LPCAT3	MT1G	NCOA4	PTGS2	RPL8	SAT1	SLC7A11	FDFT1	TFRC	TP53	EMC2	AIFM2	PHKG2	HSBP1	ACO1	FTH1	STEAP3	NFS1	ACSL3	ACACA	PEBP1	ZEB1	SQLE	FADS2	NFE2L2
Pyroptosis	BAK1	BAX	CASP1	CASP3	CASP4	CASP5	CHMP2A	CHMP2B	CHMP3	CHMP4A	CHMP4B	CHMP4C	CHMP6	CHMP7	CYCS	ELANE	GSDMD	GSDME	GZMB	HMGB1	IL18	IL1A	IL1B	IRF1	IRF2	TP53	TP63	AIM2	CASP6	CASP8	CASP9	GPX4	GSDMA	GSDMB	GSDMC	IL6	NLRC4	NLRP1	NLRP2	NLRP3	NLRP6	NLRP7	NOD1	NOD2	PJVK	PLCG1	PRKACA	PYCARD	SCAF11
Necroptosis	RIPK1	RIPK3	MLKL	ZBP1	CASP8	TRIF	TAK1	TBK1	IKKs	MK2	LUBAC	cIAP1/2	CYLD
[truncated: 717 more columns]
